# Supplementary material for: Biocrust Amendments to Topsoils Facilitate Biocrust Restoration in a Post-mining Arid Environment
Source: Front Microbiol. 2022 Jul 26;13:882673. doi: 10.3389/fmicb.2022.882673 (PMC9360975; doi:10.3389/fmicb.2022.882673)
Supplement: Supplementary file 1 [file Data_Sheet_1.xlsx]

## Sheet: Info
Data generated for the study 'Biocrust Amendments to Topsoils Facilitate Biocrust Restoration in a Post-mining Arid Environment'
This excel file contains two sheets of data:
1. the biocrust cover measured at each plot in each season, as calculated from point quadrat data - see manuscript for methods
2. the vascular plant cover categories of each plot, as assessed at the final monitoring point - see manuscript for cover estimation method
Any enquires contact Nick Schultz n.schultz@federation.edu.au

## Sheet: Biocrust monitoring
plot	treat	season	biocrust
1	Psyllium	1	0
2	1:10 C + P	1	5
3	Psyllium	1	0
4	1:100 C	1	0
5	1:10 C + P	1	25
6	1:10 C + P	1	5
7	1:10 C	1	0
8	1:10 C	1	0
9	Psyllium	1	5
10	1:100 C	1	35
11	1:10 C + P	1	50
12	1:10 C	1	25
13	1:10 C + P	1	25
14	Con	1	0
15	1:100 C	1	20
16	Con	1	0
17	1:100 C	1	0
18	Psyllium	1	0
19	Psyllium	1	0
20	Con	1	5
21	1:100 C	1	20
22	1:10 C	1	40
23	1:10 C + P	1	10
24	1:100 C	1	35
25	1:10 C + P	1	30
26	1:100 C + P	1	20
27	1:10 C	1	45
28	1:100 C	1	30
29	1:10 C	1	55
30	1:10 C + P	1	20
31	1:10 C + P	1	10
32	1:10 C	1	15
33	Con	1	0
34	1:100 C	1	50
35	Psyllium	1	0
36	1:10 C	1	15
37	Con	1	0
38	Psyllium	1	0
39	1:10 C	1	65
40	1:100 C	1	25
41	Con	1	0
42	1:10 C + P	1	45
43	1:10 C + P	1	50
44	1:100 C	1	90
45	1:10 C	1	60
46	1:100 C + P	1	35
47	1:100 C + P	1	35
48	1:100 C + P	1	65
49	1:10 C + P	1	25
50	1:10 C	1	40
51	1:10 C	1	45
52	1:100 C + P	1	25
53	1:100 C	1	40
54	Psyllium	1	0
55	Con	1	0
56	Con	1	0
57	1:100 C + P	1	50
58	1:10 C + P	1	55
59	Psyllium	1	0
60	1:100 C + P	1	15
61	1:100 C	1	45
62	Con	1	0
63	Con	1	5
64	1:100 C	1	75
65	Psyllium	1	5
66	Psyllium	1	5
67	1:10 C	1	50
68	Psyllium	1	15
69	1:100 C + P	1	40
70	1:10 C + P	1	25
71	1:100 C	1	40
72	1:100 C + P	1	30
73	Psyllium	1	0
74	1:100 C + P	1	30
75	Psyllium	1	0
76	Con	1	0
77	1:100 C + P	1	60
78	1:100 C + P	1	40
79	1:100 C + P	1	20
80	Con	1	0
81	1:100 C + P	1	45
82	1:10 C + P	1	60
83	1:100 C	1	35
84	1:10 C	1	30
85	1:100 C + P	1	55
86	Con	1	0
87	Con	1	0
88	Psyllium	1	0
89	1:10 C	1	0
90	Con	1	0
1	Psyllium	2	0
2	1:10 C + P	2	20
3	Psyllium	2	0
4	1:100 C	2	5
5	1:10 C + P	2	25
6	1:10 C + P	2	0
7	1:10 C	2	5
8	1:10 C	2	15
9	Psyllium	2	80
10	1:100 C	2	90
11	1:10 C + P	2	45
12	1:10 C	2	55
13	1:10 C + P	2	25
14	Con	2	85
15	1:100 C	2	55
16	Con	2	45
17	1:100 C	2	40
18	Psyllium	2	55
19	Psyllium	2	80
20	Con	2	85
21	1:100 C	2	70
22	1:10 C	2	85
23	1:10 C + P	2	15
24	1:100 C	2	95
25	1:10 C + P	2	75
26	1:100 C + P	2	40
27	1:10 C	2	75
28	1:100 C	2	85
29	1:10 C	2	90
30	1:10 C + P	2	80
31	1:10 C + P	2	60
32	1:10 C	2	20
33	Con	2	75
34	1:100 C	2	100
35	Psyllium	2	60
36	1:10 C	2	20
37	Con	2	25
38	Psyllium	2	50
39	1:10 C	2	70
40	1:100 C	2	100
41	Con	2	90
42	1:10 C + P	2	85
43	1:10 C + P	2	85
44	1:100 C	2	100
45	1:10 C	2	85
46	1:100 C + P	2	90
47	1:100 C + P	2	80
48	1:100 C + P	2	85
49	1:10 C + P	2	25
50	1:10 C	2	85
51	1:10 C	2	75
52	1:100 C + P	2	85
53	1:100 C	2	100
54	Psyllium	2	40
55	Con	2	80
56	Con	2	85
57	1:100 C + P	2	90
58	1:10 C + P	2	95
59	Psyllium	2	20
60	1:100 C + P	2	45
61	1:100 C	2	65
62	Con	2	50
63	Con	2	45
64	1:100 C	2	75
65	Psyllium	2	25
66	Psyllium	2	10
67	1:10 C	2	35
68	Psyllium	2	80
69	1:100 C + P	2	65
70	1:10 C + P	2	45
71	1:100 C	2	85
72	1:100 C + P	2	75
73	Psyllium	2	55
74	1:100 C + P	2	80
75	Psyllium	2	70
76	Con	2	80
77	1:100 C + P	2	85
78	1:100 C + P	2	80
79	1:100 C + P	2	55
80	Con	2	55
81	1:100 C + P	2	80
82	1:10 C + P	2	70
83	1:100 C	2	80
84	1:10 C	2	90
85	1:100 C + P	2	75
86	Con	2	75
87	Con	2	50
88	Psyllium	2	20
89	1:10 C	2	10
90	Con	2	75
1	Psyllium	3	10
2	1:10 C + P	3	30
3	Psyllium	3	25
4	1:100 C	3	5
5	1:10 C + P	3	5
6	1:10 C + P	3	0
7	1:10 C	3	10
8	1:10 C	3	5
9	Psyllium	3	15
10	1:100 C	3	10
11	1:10 C + P	3	40
12	1:10 C	3	30
13	1:10 C + P	3	20
14	Con	3	0
15	1:100 C	3	5
16	Con	3	10
17	1:100 C	3	25
18	Psyllium	3	0
19	Psyllium	3	10
20	Con	3	0
21	1:100 C	3	35
22	1:10 C	3	30
23	1:10 C + P	3	10
24	1:100 C	3	30
25	1:10 C + P	3	20
26	1:100 C + P	3	25
27	1:10 C	3	25
28	1:100 C	3	30
29	1:10 C	3	35
30	1:10 C + P	3	40
31	1:10 C + P	3	30
32	1:10 C	3	10
33	Con	3	0
34	1:100 C	3	10
35	Psyllium	3	15
36	1:10 C	3	20
37	Con	3	10
38	Psyllium	3	10
39	1:10 C	3	35
40	1:100 C	3	40
41	Con	3	20
42	1:10 C + P	3	60
43	1:10 C + P	3	35
44	1:100 C	3	35
45	1:10 C	3	55
46	1:100 C + P	3	60
47	1:100 C + P	3	65
48	1:100 C + P	3	30
49	1:10 C + P	3	30
50	1:10 C	3	60
51	1:10 C	3	45
52	1:100 C + P	3	20
53	1:100 C	3	50
54	Psyllium	3	10
55	Con	3	10
56	Con	3	50
57	1:100 C + P	3	30
58	1:10 C + P	3	45
59	Psyllium	3	45
60	1:100 C + P	3	30
61	1:100 C	3	75
62	Con	3	10
63	Con	3	5
64	1:100 C	3	30
65	Psyllium	3	20
66	Psyllium	3	15
67	1:10 C	3	25
68	Psyllium	3	10
69	1:100 C + P	3	40
70	1:10 C + P	3	5
71	1:100 C	3	10
72	1:100 C + P	3	40
73	Psyllium	3	30
74	1:100 C + P	3	65
75	Psyllium	3	5
76	Con	3	75
77	1:100 C + P	3	55
78	1:100 C + P	3	35
79	1:100 C + P	3	45
80	Con	3	5
81	1:100 C + P	3	20
82	1:10 C + P	3	5
83	1:100 C	3	0
84	1:10 C	3	5
85	1:100 C + P	3	35
86	Con	3	5
87	Con	3	10
88	Psyllium	3	5
89	1:10 C	3	0
90	Con	3	0

## Sheet: Vascular plant data cover
treatment	plantcover
Psyllium	60
1:10 C + P	70
Psyllium	70
1:100 C	55
1:10 C + P	50
1:10 C + P	55
1:10 C	45
1:10 C	10
Psyllium	10
1:100 C	10
1:10 C + P	25
1:10 C	25
1:10 C + P	20
Con	10
1:100 C	15
Con	10
1:100 C	3
Psyllium	3
Psyllium	10
Con	1
1:100 C	10
1:10 C	10
1:10 C + P	15
1:100 C	15
1:10 C + P	12
1:100 C + P	10
1:10 C	5
1:100 C	10
1:10 C	10
1:10 C + P	15
1:10 C + P	15
1:10 C	15
Con	12
1:100 C	8
Psyllium	15
1:10 C	25
Con	20
Psyllium	15
1:10 C	15
1:100 C	10
Con	10
1:10 C + P	12
1:10 C + P	15
1:100 C	2
1:10 C	15
1:100 C + P	15
1:100 C + P	15
1:100 C + P	15
1:10 C + P	25
1:10 C	15
1:10 C	15
1:100 C + P	15
1:100 C	10
Psyllium	20
Con	20
Con	15
1:100 C + P	15
1:10 C + P	8
Psyllium	10
1:100 C + P	12
1:100 C	20
Con	20
Con	15
1:100 C	10
Psyllium	20
Psyllium	25
1:10 C	25
Psyllium	8
1:100 C + P	20
1:10 C + P	15
1:100 C	10
1:100 C + P	15
Psyllium	10
1:100 C + P	15
Psyllium	20
Con	20
1:100 C + P	15
1:100 C + P	15
1:100 C + P	25
Con	10
1:100 C + P	15
1:10 C + P	10
1:100 C	8
1:10 C	10
1:100 C + P	10
Con	12
Con	15
Psyllium	10
1:10 C	15
Con	20
